# Supplementary material for: Alien plant species distribution in Romania: a nationwide survey following the implementation of the EU Regulation on Invasive Alien Species
Source: Biodivers Data J. 2024 May 28;12:e119539. doi: 10.3897/BDJ.12.e119539 (PMC11150868; doi:10.3897/BDJ.12.e119539)
Supplement: Supplementary material 1 — Alien plant species of Romania [file bdj-12-e119539-s001.csv]

id	Alien taxa	UE concern (as december 2023)	Proposed as of concern for Romania (as december 2023)
1	Ailanthus altissima (Mill.) Swingle	yes	no
2	Amaranthus retroflexus L.	no	no
3	Ambrosia artemisiifolia L.	no	yes
4	Amorpha fruticosa L.	no	no
5	Armoracia rusticana P.Gaertn., B.Mey. & Scherb.	no	no
6	Asclepias syriaca L.	yes	no
7	Bassia scoparia (L.) A.J.Scott	no	no
8	Datura stramonium L.	no	no
9	Echinocystis lobata (Michx.) Torr. & A.Gray	no	no
10	Erigeron annuus (L.) Pers.	no	no
11	Erigeron canadensis L.	no	no
12	Gleditsia triacanthos L.	no	no
13	Helianthus tuberosus L.	no	no
14	Humulus scandens (Lour.) Merr.	yes	no
15	Lonicera japonica Thunb.	no	no
16	Lycium barbarum L.	no	no
17	Matricaria discoidea DC.	no	no
18	Morus alba L.	no	no
19	Oenothera biennis L.	no	no
20	Oxalis corniculata L.	no	no
21	Parthenocissus quinquefolia (L.) Planch.	no	no
22	Reynoutria japonica Houtt.	no	no
23	Robinia pseudoacacia L.	no	no
24	Solidago canadensis L.	no	no
25	Abutilon theophrasti Medik.	no	no
26	Acer negundo L.	no	no
27	Amaranthus ×soproniensis Priszter & Kárpáti	no	no
28	Amaranthus albus L.	no	no
29	Amaranthus blitoides S. Watson	no	no
30	Amaranthus blitum L.	no	no
31	Amaranthus crispus (Lesp. & Thévenau) N.Terracc.	no	no
32	Amaranthus powellii S.Watson	no	no
33	Artemisia annua L.	no	no
34	Atriplex hortensis L.	no	no
35	Bidens frondosa L.	no	no
36	Blitum virgatum L.	no	no
37	Brassica juncea (L.) Czern.	no	no
38	Brassica rapa L.	no	no
39	Calendula officinalis L.	no	no
40	Cosmos bipinnatus Cav.	no	no
41	Cucurbita pepo L.	no	no
42	Cyclachaena xanthiifolia (Nutt.) Fresen.	no	yes
43	Cydonia oblonga Mill.	no	no
44	Cytisus scoparius (L.) Link	no	no
45	Elaeagnus angustifolia L.	no	no
46	Elsholtzia ciliata (Thunb.) Hyl.	no	no
47	Erechtites hieraciifolius (L.) Raf. ex DC.	no	no
48	Fallopia baldschuanica (Regel) Holub	no	no
49	Fraxinus pennsylvanica Marshall	no	no
50	Galinsoga parviflora Cav.	no	no
51	Galinsoga quadriradiata Ruiz & Pav.	no	no
52	Helianthus annuus L.	no	no
53	Hemerocallis fulva (L.) L.	no	no
54	Hemerocallis lilioasphodelus L.	no	no
55	Impatiens glandulifera Royle	yes	no
56	Impatiens parviflora DC.	no	no
57	Juglans regia L.	no	no
58	Juncus tenuis Willd.	no	no
59	Levisticum officinale W.D.J.Koch	no	no
60	Lobularia maritima (L.) Desv.	no	no
61	Lupinus polyphyllus Lindl.	no	no
62	Malus domestica (Suckow) Borkh.	no	no
63	Malva verticillata L.	no	no
64	Medicago sativa L.	no	no
65	Morus nigra L.	no	no
66	Oenothera glazioviana Micheli	no	no
67	Oxalis dillenii Jacq.	no	no
68	Oxalis stricta L.	no	no
69	Panicum dichotomiflorum Michx.	no	no
70	Parthenocissus inserta (A.Kern.) Fritsch	no	no
71	Pisum sativum L.	no	no
72	Populus ×canadensis Moench	no	no
73	Prunus armeniaca L.	no	no
74	Prunus cerasifera Ehrh.	no	no
75	Prunus cerasus L.	no	no
76	Prunus persica (L.) Stokes	no	no
77	Prunus serotina Ehrh.	no	no
78	Reynoutria ×bohemica Chrtek & Chrtková	no	no
79	Reynoutria sachalinensis (F.Schmidt) Nakai	no	no
80	Rhus typhina L.	no	no
81	Robinia viscosa Michx. ex Vent.	no	no
82	Rudbeckia hirta L.	no	no
83	Rudbeckia laciniata L.	no	no
84	Solanum alatum Moench	no	no
85	Solanum lycopersicum L.	no	no
86	Solidago gigantea Aiton	no	no
87	Sorghum halepense (L.) Pers.	no	no
88	Symphyotrichum laeve (L.) Á.Löve & D.Löve	no	no
89	Symphyotrichum lanceolatum (Willd.) G.L.Nesom	no	no
90	Symphyotrichum novae-angliae (L.) G.L.Nesom	no	no
91	Symphyotrichum novi-belgii (L.) G.L.Nesom	no	no
92	Tanacetum parthenium (L.) Sch.Bip.	no	no
93	Thladiantha dubia Bunge	no	no
94	Veronica persica Poir.	no	no
95	Viola ×wittrockiana Gams	no	no
96	Xanthium orientale subsp. italicum (Moretti) Greuter	no	no
97	Catalpa bignonioides Walter	no	no
98	Koelreuteria paniculata Laxm.	no	no
99	Phytolacca acinosa Roxb.	no	yes
100	Salix babylonica L.	no	no
101	Sicyos angulatus L.	no	no
102	Xanthium spinosum L.	no	no
103	Eriochloa villosa (Thunb.) Kunth	no	no
104	Symphyotrichum ×salignum (Willd.) G.L.Nesom	no	no
105	Erigeron strigosus Muhl. ex Willd.	no	no
106	Amaranthus deflexus L.	no	no
107	Cuscuta campestris Yunck.	no	no
108	Oenothera parviflora L.	no	no
109	Portulaca oleracea L.	no	no
110	Euphorbia maculata L.	no	no
111	Fraxinus americana L.	no	no
112	Phytolacca americana L.	no	yes
113	Datura wrightii Regel	no	no
114	Dysphania ambrosioides (L.) Mosyakin & Clemants	no	no
115	Elodea nuttallii (Planch.) H.St.John	yes	no
116	Euphorbia marginata Pursh	no	no
117	Parthenocissus tricuspidata (Siebold & Zucc.) Planch.	no	no
118	Heracleum sosnowskyi Manden.	yes	no
119	Eleusine indica (L.) Gaertn.	no	no
120	Euphorbia prostrata Aiton	no	no
121	Azolla filiculoides Lam.	no	no
122	Citrullus lanatus (Thunb.) Matsum. & Nakai	no	no
123	Eclipta prostrata (L.) L.	no	no
124	Ipomoea purpurea (L.) Roth	no	no
125	Mirabilis jalapa L.	no	no
126	Persicaria orientalis (L.) Spach	no	no
127	Portulaca grandiflora Hook.	no	no
128	Nelumbo nucifera Gaertn.	no	no
129	Alcea rosea L.	no	no
130	Amaranthus hybridus L.	no	no
131	Broussonetia papyrifera (L.) L'Hér. ex Vent.	no	no
132	Celtis occidentalis L.	no	no
133	Lemna minuta Kunth	no	no
134	Panicum capillare L.	no	no
135	Setaria verticillata (L.) P.Beauv.	no	no
136	Fraxinus nigra Marshall	no	no
137	Paulownia tomentosa (Thunb.) Steud.	no	no
138	Albizia julibrissin Durazz.	no	no
139	Campsis radicans (L.) Bureau	no	no
140	Gaillardia pulchella Foug.	no	no
141	Phedimus spurius (M.Bieb.) 't Hart	no	no
142	Tradescantia virginiana L.	no	no
143	Amaranthus cruentus L.	no	no
144	Oxalis rosea Jacq.	no	no
145	Potentilla indica (Andrews) Th.Wolf	no	no
146	Coreopsis grandiflora Hogg ex Sweet	no	no
147	Oenothera macrocarpa Nutt. subsp. macrocarpa	no	no
148	Tagetes patula L.	no	no
149	Sedum sarmentosum Bunge	no	no
150	Amaranthus emarginatus Salzm. ex Uline & W.L.Bray	no	no
151	Antirrhinum majus L.	no	no
152	Cannabis sativa L.	no	no
153	Nicotiana alata Link & Otto	no	no
154	Salvia reflexa Hornem.	no	no
155	Coreopsis tinctoria Nutt.	no	no
156	Erigeron sumatrensis Retz.	no	no
157	Euphorbia davidii Subils	no	no
158	Petunia ×atkinsiana D.Don ex Loudon	no	no
159	Commelina communis L.	no	no
160	Cymbalaria muralis G.Gaertn., B.Mey. & Scherb.	no	no
161	Cucumis melo L.	no	no
162	Robinia hispida L.	no	no
163	Amaranthus caudatus L.	no	no
164	Helianthus decapetalus L.	no	no
165	Rudbeckia triloba L.	no	no
166	Styphnolobium japonicum (L.) Schott	no	no
167	Cercis siliquastrum L.	no	no
168	Dysphania botrys (L.) Mosyakin & Clemants	no	no
169	Glinus lotoides L.	no	no
170	Quercus rubra L.	no	no
171	Elodea canadensis Michx.	no	no
172	Amaranthus viridis L.	no	no
173	Dysphania pumilio (R.Br.) Mosyakin & Clemants	no	no
174	Maclura pomifera (Raf. ex Sarg.) C.K.Schneid.	no	no
175	Symphyotrichum squamatum (Spreng.) G.L.Nesom	no	no
176	Erigeron bonariensis L.	no	no
177	Tragopogon graminifolius DC.	no	no
178	Dipsacus strigosus Willd.	no	no
179	Amaranthus palmeri S.Watson	no	no
180	Aquilegia vulgaris L.	no	no
181	Centranthus ruber (L.) DC.	no	no
182	Iberis umbellata L.	no	no
183	Nigella damascena L.	no	no
184	Medicago ×varia Martyn	no	no
185	Petunia integrifolia (Hook.) Schinz & Thell.	no	no
186	Anethum graveolens L.	no	no
187	Lepidium densiflorum Schrad.	no	no
188	Hordeum vulgare L.	no	no
189	Acer saccharinum L.	no	no
190	Datura innoxia Mill.	no	no
191	Eschscholzia californica Cham.	no	no
192	Hibiscus syriacus L.	no	no
193	Panicum miliaceum L.	no	no
194	Ricinus communis L.	no	no
195	Ulmus pumila L.	no	no
196	Tetradium fraxinifolium (Hook.fil.) T.G.Hartley	no	no
197	Zea mays L.	no	no
198	Avena sativa L.	no	no
199	Gaillardia aristata Pursh	no	no
200	Juglans nigra L.	no	no
201	Triticum aestivum L.	no	no
202	Chaenomeles japonica (Thunb.) Lindl. ex Spach	no	no
203	Gymnocladus dioicus (L.) K.Koch	no	no
204	Papaver somniferum L.	no	no
205	Solanum tuberosum L.	no	no
206	Euphorbia lathyris L.	no	no
207	Ptelea trifoliata L.	no	no
208	Wisteria sinensis (Sims) DC.	no	no
209	Berberis aquifolium Pursh	no	no
210	Fagopyrum esculentum Moench	no	no
211	Juglans cinerea L.	no	no
212	Nicandra physalodes (L.) Gaertn.	no	no
213	Hibiscus trionum L.	no	no
214	Pterocarya fraxinifolia (Poir.) Spach	no	no
215	Perilla frutescens (L.) Britton	no	no
216	Senecio nemorensis L.	no	no
217	Heliopsis helianthoides (L.) Sweet	no	no
218	Aesculus hippocastanum L.	no	no
219	Maclura tricuspidata Carrière	no	no
220	Menispermum canadense L.	no	no
221	Sorghum ×sudanense (Piper) Stapf	no	no
222	Tamarix ramosissima Ledeb.	no	no
223	Callistephus chinensis (L.) Nees	no	no
224	Tagetes erecta L.	no	no
225	Celosia argentea L.	no	no
226	Buddleja davidii Franch.	no	no
227	Senecio inequidens L.	no	no
228	Ambrosia trifida L.	no	yes
229	Cenchrus longispinus (Hack.) Fernald	no	no
230	Pseudotsuga menziesii (Mirb.) Franco	no	no
231	Impatiens balfourii Hook.fil.	no	no
232	Musa acuminata Colla	no	no
233	Canna indica L.	no	no
234	Nicotiana tabacum L.	no	no
235	Lepidium virginicum L.	no	no
236	Symphyotrichum ×versicolor (Willd.) G.L.Nesom	no	no
237	Brassica napus L.	no	no
238	Dittrichia graveolens (L.) Greuter	no	no
239	Quercus palustris Münchh.	no	no
240	Celtis australis L.	no	no
241	Cenchrus longisetus M.C.Johnst.	no	no
242	Ficus carica L.	no	no
243	Miscanthus sinensis Andersson	no	no
244	Asparagus officinalis L.	no	no
245	Oenothera villosa Thunb. subsp. villosa	no	no
246	Cucurbita maxima Duchesne	no	no
247	Prunus domestica L.	no	no
248	Amaranthus hypochondriacus L.	no	no
249	Verbesina encelioides (Cav.) Benth. & Hook.fil. ex A.Gray	no	yes
250	Symphyotrichum ciliatum (Ledeb.) G.L.Nesom	no	no
251	Juniperus virginiana L.	no	no
252	Laburnum anagyroides Medik.	no	no
253	Platycladus orientalis (L.) Franco	no	no
254	Vitis vinifera L.	no	no
255	Symphoricarpos albus (L.) K.Koch	no	no
256	Populus simonii Carrière	no	no
257	Delosperma cooperi (Hook.fil.) L.Bolus	no	no
258	Lonicera caprifolium L.	no	no
259	Oenothera speciosa Nutt.	no	no
260	Bidens vulgata Greene	no	no
261	Arundo donax L.	no	no
262	Cleome spinosa Jacq.	no	no
263	Catalpa speciosa (Warder ex Barney) Warder ex Engelm.	no	no
264	Cyperus odoratus L.	no	no
265	Lindernia dubia (L.) Pennell	no	no
266	Paspalum distichum L.	no	no
267	Solanum triflorum subsp. ponticum (Prodan) Borza	no	no
268	Abelmoschus esculentus (L.) Moench	no	no
269	Cucumis sativus L.	no	no
270	Capsicum annuum L.	no	no
271	Cyperus glomeratus L.	no	no
272	Iris ×germanica L.	no	no
273	Yucca filamentosa L.	no	no
274	Calibrachoa parviflora (Juss.) D' Arcy	no	no
275	Cenchrus alopecuroides (L.) Thunb.	no	no
276	Trigonella caerulea (L.) Ser.	no	no
277	Bergenia crassifolia (L.) Fritsch	no	no
278	Stachys byzantina K.Koch	no	no
279	Aster salignus L.	no	no
280	Mentha spicata L.	no	no
281	Tamarix tetrandra Pall. ex M.Bieb.	no	no
282	Vallisneria spiralis L.	no	no
283	Grindelia squarrosa (Pursh) Dunal	no	no
284	Pteris multifida Poir.	no	no
285	Cercis chinensis Bunge	no	no
286	Pyracantha coccinea M.Roem.	no	no
287	Symphoricarpos orbiculatus Moench	no	no
288	Prunus virginiana L.	no	no
289	Spiraea ×billardii Hérincq	no	no
290	Bidens connata Muhl. ex Willd.	no	no
291	Deutzia scabra Thunb.	no	no
292	Populus heterophylla L.	no	no
293	Coriandrum sativum L.	no	no
294	Phalaris arundinacea L.	no	no
295	Vitis riparia Michx.	no	no
296	Spiraea ×vanhouttei (Briot) Zabel	no	no
297	Zinnia elegans Jacq.	no	no
298	Philadelphus coronarius L.	no	no
299	Euphorbia glyptosperma Engelm.	no	no
300	Helminthotheca echioides (L) Holub	no	no
301	Lepidium oblongum Small	no	no
302	Robinia ×ambigua Poir.	no	no
303	Raphanus sativus L.	no	no
304	Lactuca sativa L.	no	no
305	Sisyrinchium angustifolium Mill.	no	no
306	Artemisia abrotanum L.	no	no
307	Robinia ×holdtii Beissn.	no	no
308	Ipomoea tricolor Cav.	no	no
309	Artemisia dracunculus L.	no	no
310	Berberis thunbergii DC.	no	no
311	Lavatera trimestris L.	no	no
312	Petroselinum crispum (Mill.) Fuss	no	no
313	Fragaria ×ananassa (Weston) Rozier	no	no
314	Ipomoea hederacea Jacq.	no	no
315	Coreopsis lanceolata L.	no	no
316	Acorus calamus L.	no	no
317	Ambrosia tenuifolia Spreng.	no	yes
318	Solanum rostratum Dunal	no	no
319	Sisyrinchium montanum Greene	no	no
320	Populus ×canescens (Aiton) Sm.	no	no
321	Vitis vulpina L.	no	no
322	Oenothera suaveolens Desf. ex Pers.	no	no
323	Robinia neomexicana A.Gray	no	no
324	Brassica oleracea L.	no	no
325	Malva moschata L.	no	no
326	Philadelphus pubescens Loisel.	no	no
327	Beta vulgaris L.	no	no
328	Allium ampeloprasum L.	no	no
329	Bromus diandrus Roth	no	no
330	Euphorbia serpens Kunth	no	no
331	Heliotropium curassavicum L.	no	no
332	Hibiscus moscheutos L.	no	no
333	Mirabilis nyctaginea (Michx.) Mac Mill.	no	no
334	Oenothera ×polgari Rostanski	no	no
335	Satureja hortensis L.	no	no
336	Tripidium ravennae (L.) H.Scholz	no	no
337	Impatiens balsamina L.	no	no
338	Lolium multiflorum Lam.	no	no
339	Populus deltoides W.Bartram ex Marshall	no	no
340	Ziziphus jujuba Mill.	no	no
341	Artemisia umbrosa Turcz. ex DC.	no	no
342	Artemisia argyi H.Lév. & Vaniot	no	no
343	Sisymbrium volgense M.Bieb. ex E.Fourn.	no	no
344	Malva trimestris (L.) Salisb.	no	no
345	Ocimum basilicum L.	no	no
346	Parthenium hysterophorus L.	no	no
347	Forsythia suspensa (Thunb.) Vahl	no	no
348	Salvia officinalis L.	no	no
349	Sorghum bicolor (L.) Moench	no	no
350	Chenopodium botrys L.	no	no
351	Lonicera tatarica L.	no	no
352	Achillea ptarmica L.	no	no
353	Aesculus ×carnea Hayne	no	no
354	Asparagus verticillatus L.	no	no
355	Atriplex hortensis var. rubra L.	no	no
356	Aubrieta deltoidea (L.) DC.	no	no
357	Borago officinalis L.	no	no
358	Buxus sempervirens L.	no	no
359	Cerastium tomentosum L.	no	no
360	Chaenomeles speciosa (Sweet) Nakai	no	no
361	Coix lacryma-jobi L.	no	no
362	Cosmos sulphureus Cav.	no	no
363	Delphinium ajacis L.	no	no
364	Dianthus barbatus L.	no	no
365	Digitalis purpurea L.	no	no
366	Erysimum cheiri (L.) Crantz	no	no
367	Fragaria moschata Duchesne	no	no
368	Hesperis matronalis L.	no	no
369	Leucanthemum maximum (Ramond) DC.	no	no
370	Linum perenne L.	no	no
371	Melissa officinalis L.	no	no
372	Myosotis sylvatica Ehrh. ex Hoffm.	no	no
373	Narcissus poeticus L.	no	no
374	Petrosedum pruinatum (Brot.) Grulich	no	no
375	Petunia axillaris (Lam.) Britton, Sterns & Poggenb.	no	no
376	Phyllostachys aureosulcata McClure	no	no
377	Ribes rubrum L.	no	no
378	Rosa gallica L.	no	no
379	Rosa rugosa Thunb.	no	no
380	Sempervivum tectorum L.	no	no
381	Silene pendula L.	no	no
382	Viola sororia var. priceana (Pollard) Cooperr.	no	no
383	Secale cereale L.	no	no
384	Allium schoenoprasum L.	no	no
385	Silene coronaria (L.) Clairv.	no	no
386	Vitis rupestris Scheele	no	no
387	Galium saxatile L.	no	no
388	Rosa multiflora Thunb.	no	no
389	Spartium junceum L.	no	no
390	Alopecurus myosuroides Huds.	no	no
391	Foeniculum vulgare Mill.	no	no
392	Physalis peruviana L.	no	no
393	Thuja occidentalis L.	no	no
394	Ludwigia peploides (Kunth) P.H.Raven	yes	no
395	Trifolium incarnatum L.	no	no
396	Clematis viticella L.	no	no
